# Supplementary material for: Length Polymorphism and Methylation Status of UPS29 Minisatellite of the ACAP3 Gene as Molecular Biomarker of Epilepsy. Sex Differences in Seizure Types and Symptoms
Source: Int J Mol Sci. 2020 Dec 2;21(23):9206. doi: 10.3390/ijms21239206 (PMC7730309; doi:10.3390/ijms21239206)
Supplement: Supplementary file 1 [file ijms-21-09206-s001.zip]

Archive with 1 entries (1 files):
- UPS29_Supplementary Materials.docx
